# Supplementary material for: Mild Drought Promotes Biomass Accumulation and Increases Diosgenin Content in Rhizomes of Dioscorea nipponica
Source: Plants (Basel). 2025 Sep 28;14(19):2998. doi: 10.3390/plants14192998 (PMC12526088; doi:10.3390/plants14192998)
Supplement: Supplementary file 1 [file plants-14-02998-s001.zip]

Archive with 1 entries (1 files):
- plants-3879913-supplementary.pdf
